# Supplementary material for: Geochemical insights and model optimisation for pilot-scale passive treatment of manganese and zinc in a legacy mine in Japan
Source: Heliyon. 2024 Nov 13;10(22):e40363. doi: 10.1016/j.heliyon.2024.e40363 (PMC11616510; doi:10.1016/j.heliyon.2024.e40363)
Supplement: Multimedia component 2 [file mmc2.xlsx]

## Sheet: Sheet1
Supplementary data S6 of Geochemical insights and model optimisation for pilot-scale passive treatment of manganese and zinc in a legacy mine in Japan
The result of parameters k1, km, and Kd estimated from PEST computer code in 1D rection transport model of Mn2+ and Zn2+, input, calibrated dataset, and validated dataset.
No	k1	km	Kd	Mn_MAE	Mn_NRMSE	Zn_MAE	Zn_NRMSE	Mn (mg/L)	Zn (mg/L)	Mn (mg/L)	Zn (mg/L)	Mn (mg/L)	Zn (mg/L)	A-1 Mn and Zn	Mn (mg/L)	Zn (mg/L)			Validated Set for Mn		Validated Set for Mn
	10-4 s-1	104 s-1	L/g	(mg/L)	(%)	(mg/L)	(%)	Input	Input	Train data set	Train data set	Predicted	Predicted	calibrated set	Residual	Residual		Date	Mn A-1 (measured)	Mn A-1 (model)	Zn_ A-1 (measured)	Zn_ A-1 (model)
1	1.03	3.11	7.77	0.12	0.26	0.32	0.3	15.7257	5.94789	0.211696	0.86759	0.25688	0.86617	HRT 0.5 day in 2021	-0.045184	0.00142		2022-06-08	0.58176	6.48e-05	1.16958	0.21489
2	0.81	2.94	0.2	0.34	0.71	0.36	0.32	15.4325	5.65423	0.455802	0.749771	0.21435	3.159	HRT 0.5 day in 2021	0.241452	-2.40923		2022-06-13	0.08282	6.5901e-05	0.35754	0.22676
3	0.84	2.61	0.25	0.28	0.6	0.47	0.4	16.5831	6.00698	0.440457	0.688	0.3342	0.69424	HRT 0.5 day in 2021	0.106257	-0.00624037		2022-06-20	0.03434	6.5129e-05	0.33128	0.22526
4	0.8	2.51	0.24	0.35	0.74	0.52	0.43	15.1781	5.80041	0.462262	0.668898	0.4442	0.67627	HRT 0.5 day in 2021	0.0180622	-0.00737216		2022-06-24	0.08282	6.6867e-05	0.41208	0.22766
5	0.82	1	0.02	0.32	0.67	0.89	0.69	16.6287	6.06082	0.477536	0.601817	0.46792	0.33839	HRT 0.5 day in 2021	0.00961577	0.263427		2022-06-27	0.01212	0.26935	0.5959	0.4398
6	0.84	3.4	11.24	0.27	0.59	0.25	0.25	14.842	5.88208	0.388904	0.96534	0.47903	0.9669	HRT 0.5 day in 2021	-0.0901259	-0.00155982		2022-07-04	0.12322	0.28272	0.81608	1.2079
7	0.72	4.11	4.49	0.58	1.16	0.19	0.2	15.5997	5.89207	0.34	0.8	0.39587	1.1043	Average k1, km, and Kd (2021, HRT1)	-0.05587	-0.3043		2022-07-11	0.18786	0.28272	1.06656	1.2301
8	0.86	2.59	3.29	0.25	0.54	0.5	0.4	15.7329	5.8809	0.41	0.763059	0.64597	0.67741	Average k1, km, and Kd (2021)	-0.23597	0.0856494		2022-07-18	0.5252	0.25691	1.96546	1.199
9	0.82	1.5	6.95	0.83	0.49	1.77	1.53	18.5981	6.65388	0.5252	1.96546	0.39083	0.24897	HRT 0.5 day in 2022	0.13437	1.71649		2022-07-25	0.17574	0.25769	1.06252	1.1959
10	1.14	3.61	5.55	0.65	0.43	0.56	0.53	18.6587	6.69428	0.17574	1.06252	0.53778	1.0728	HRT 0.5 day in 2022	-0.36204	-0.01028		2022-08-01	0.1616	0.25535	1.01	1.2274
11	1.29	3.85	66.69	0.85	0.55	0.52	0.49	18.4739	6.69129	0.10452	1.13967	0.17534	1.1534	HRT 0.5 day in 2022	-0.07082	-0.01373		2022-08-08	0.10452	0.25457	1.13967	1.2083
12	0.97	4.96	6.27	0.52	0.32	0.27	0.33	17.1579	6.25392	0.36562	1.16958	0.1045	1.3139	HRT 0.5 day in 2022	0.26112	-0.14432		2022-08-09	0.12322	0.25925	1.10292	1.2341
13	0.97	3.43	61.6	0.52	0.32	0.59	0.56	19.6203	7.15686	0.32522	1.2221	0.28924	1.1012	HRT 0.5 day in 2022	0.03598	0.1209		2022-08-15	0.31512	0.26864	1.3736	1.2859
14	0.96	7.2	0.02	0.51	0.33	0.48	0.47	19.8	7.171	0.34744	1.24028	0.33227	1.9327	HRT 0.5 day in 2022	0.01517	-0.69242		2022-08-22	0.36562	0.23586	1.16958	1.1493
15	0.93	4.02	20.2	0.53	0.34	0.43	0.42	20.705	7.50026	0.40804	1.41804	0.34728	1.3398	HRT 0.5 day in 2022	0.06076	0.07824		2022-08-29	0.32522	0.27098	1.2221	1.2988
16	0.96	6.04	745.44	0.51	0.33	0.33	0.35	20.907	7.73862	0.36966	1.90082	0.40484	1.8372	HRT 0.5 day in 2022	-0.03518	0.06362		2022-09-05	0.14874	0.26551	1.16178	1.276
17	0.99	4.46	7.01	0.53	0.33	0.35	0.37	21.3514	8.02546	0.34138	1.61196	0.36817	1.6044	HRT 0.5 day in 2022	-0.02679	0.00756		2022-09-12	0.34744	0.27333	1.24028	1.3117
18	0.95	5.36	31.68	0.53	0.34	0.26	0.26	24.6036	9.12434	0.95142	2.72094	1.7643	2.7285	HRT 0.3 day in 2022	-0.81288	-0.00756		2022-09-19	0.40804	0.28665	1.41804	1.3702
19	1.13	2.59	87.6563	0.64	0.42	0.33	0.34	23.2098	8.57288	0.83022	2.78356	1.099	1.6408	HRT 0.3 day in 2022	-0.26878	1.14276		2022-09-26	0.36966	0.2898	1.90082	1.4246
20	0.99	280.087	3.99	0.392529	0.326483	0.260537	0.431944	21.112	7.78682	0.256456	1.31023	0.45969	0.75551	Average Mn and Zn (2022)0.5	-0.203234	0.554723		2022-09-29	0.34138	0.29608	1.61196	1.511
																		2022-10-03	0.83022	1.388	2.78356	2.247
																		2022-10-11	2.74922	1.4221	3.3128	2.3283
																		2022-10-17	0.95142	1.4767	2.69266	2.4174
																		2022-10-24	1.83012	1.5211	2.72094	2.5175
																		2022-10-31	1.89274	1.5006	2.8684	2.5394
																		2022-11-07	2.10888	1.4938	2.83608	2.5467
																		2022-11-14	1.28876	1.4494	2.1311	2.5056
